# Supplementary material for: New Ceramides and Cerebrosides from the Deep-Sea Far Eastern Starfish Ceramaster patagonicus
Source: Mar Drugs. 2022 Oct 14;20(10):641. doi: 10.3390/md20100641 (PMC9604662; doi:10.3390/md20100641)
Supplement: Supplementary file 1 [file marinedrugs-20-00641-s001.zip]

Archive with 1 entries (1 files):
- marinedrugs-1934363-SI.pdf
